# Supplementary material for: Development of cortical auditory responses to speech in noise in unilaterally deaf adults following cochlear implantation
Source: PLoS One. 2020 Sep 25;15(9):e0239487. doi: 10.1371/journal.pone.0239487 (PMC7518575; doi:10.1371/journal.pone.0239487)
Supplement: S1 Data — (XLSX) [file pone.0239487.s001.xlsx]

## Sheet: Cz
Amplitude	Amplitude	Amplitude	Amplitude	Amplitude	Amplitude	Amplitude	Amplitude	Amplitude	Amplitude	Amplitude	Amplitude	Amplitude	Amplitude	Amplitude	Amplitude	Amplitude	Amplitude	Latency	Latency	Latency	Latency	Latency	Latency	Latency	Latency	Latency	Latency	Latency	Latency	Latency	Latency	Latency	Latency	Latency	Latency
SSD	SSD	SSD	SSD	SSD	SSD	SSD	SSD	SSD	SSD	SSD	SSD	NH	NH	NH	NH	NH	NH	SSD	SSD	SSD	SSD	SSD	SSD	SSD	SSD	SSD	SSD	SSD	SSD	NH	NH	NH	NH	NH	NH
Noise	Noise	Noise	Quiet	Quiet	Quiet	Noise	Noise	Noise	Quiet	Quiet	Quiet	Noise	Noise	Noise	Quiet	Quiet	Quiet	Noise	Noise	Noise	Quiet	Quiet	Quiet	Noise	Noise	Noise	Quiet	Quiet	Quiet	Noise	Noise	Noise	Quiet	Quiet	Quiet
Baseline	Baseline	Baseline	Baseline	Baseline	Baseline	12m	12m	12m	12m	12m	12m	NH	NH	NH	NH	NH	NH	Baseline	Baseline	Baseline	Baseline	Baseline	Baseline	12m	12m	12m	12m	12m	12m	NH	NH	NH	NH	NH	NH
P1	N1	P2	P1	N1	P2	P1	N1	P2	P1	N1	P2	P1	N1	P2	P1	N1	P2	P1	N1	P2	P1	N1	P2	P1	N1	P2	P1	N1	P2	P1	N1	P2	P1	N1	P2
0.486	-1.371	0.656	0.895	-1.6	0.357	1.016	-2.041	-0.336	1.62	-1.72	-0.128	3.2	-2.5	0.8	2.1	-3.9	1.5	68	126	202	66	116	180	68	140	218	64	110	148	70	132	192	58	104	184
2.034	0.085	2.441	2.752	-1.6	1.877	1.557	-2.945	0.657	0.555	-3.8	0.735	1.2	-1.9	0.5	1	-2.3	0.95	60	120	188	48	104	154	60	126	194	50	102	184	72	112	208	60	110	192
0.732	-1.483	0.558	0.29	-2.091	-0.532	0.35	-2.405	-0.753	0.449	-2.12	0.349	0.5	-1.3	2	1.6	-0.4	3.3	60	148	196	42	120	170	56	142	180	50	112	168	52	96	184	40	80	160
0.477	-0.231	1.114	0.938	-0.35	0.958	1.606	-0.311	1.281	2.948	0.3	2.13	0.6	-1.8	1.5	-0.1	-2	2.2	68	104	200	70	100	160	74	142	172	62	92	200	60	112	188	52	108	194
1.569	-0.212	1.383	2.4	-0.885	2.641	2.579	-0.452	0.123	1.11	-1.004	4.356	3.3	-1.6	2.8	3.2	-1.6	4.4	100	130	208	64	104	206	92	140	160	86	110	162	70	126	204	66	114	196
1.3	-0.5	1.9	2.9	-1	2.4	2.5	-0.7	1.3	3.7	-1.1	2.1	1.8	1.4	1.6	2.3	-1.4	2.1	74	130	184	104	110	176	74	130	226	68	124	192	72	120	200	68	112	180

## Sheet: GFP
Amplitude	Amplitude	Amplitude	Amplitude	Amplitude	Amplitude	Amplitude	Amplitude	Amplitude	Amplitude	Amplitude	Amplitude	Amplitude	Amplitude	Amplitude	Amplitude	Amplitude	Amplitude	Latency	Latency	Latency	Latency	Latency	Latency	Latency	Latency	Latency	Latency	Latency	Latency	Latency	Latency	Latency	Latency	Latency	Latency
SSD	SSD	SSD	SSD	SSD	SSD	SSD	SSD	SSD	SSD	SSD	SSD	NH	NH	NH	NH	NH	NH	SSD	SSD	SSD	SSD	SSD	SSD	SSD	SSD	SSD	SSD	SSD	SSD	NH	NH	NH	NH	NH	NH
Noise	Noise	Noise	Quiet	Quiet	Quiet	Noise	Noise	Noise	Quiet	Quiet	Quiet	Noise	Noise	Noise	Quiet	Quiet	Quiet	Noise	Noise	Noise	Quiet	Quiet	Quiet	Noise	Noise	Noise	Quiet	Quiet	Quiet	Noise	Noise	Noise	Quiet	Quiet	Quiet
Baseline	Baseline	Baseline	Baseline	Baseline	Baseline	12m	12m	12m	12m	12m	12m	NH	NH	NH	NH	NH	NH	Baseline	Baseline	Baseline	Baseline	Baseline	Baseline	12m	12m	12m	12m	12m	12m	NH	NH	NH	NH	NH	NH
P1	N1	P2	P1	N1	P2	P1	N1	P2	P1	N1	P2	P1	N1	P2	P1	N1	P2	P1	N1	P2	P1	N1	P2	P1	N1	P2	P1	N1	P2	P1	N1	P2	P1	N1	P2
0.48	0.69	0.51	0.56	0.49	0.66	0.43	0.82	0.62	1.11	0.93	0.49	1.59	1.16	0.77	2.13	1.16	1.61	90	128	202	78	118	194	80	132	272	68	136	218	68	132	188	62	110	196
0.75	0.63	1.2	1.11	0.82	0.78	0.65	0.85	0.62	0.88	1.54	0.76	0.3	0.59	0.29	0.33	0.51	0.44	60	86	186	44	102	148	60	126	222	46	106	238	78	118	212	64	116	160
0.39	0.36	0.84	0.72	0.92	0.73	0.36	0.62	0.54	0.56	1.03	0.34	0.68	0.59	0.36	0.92	1.11	0.8	64	94	150	50	120	234	50	132	260	48	136	190	88	178	284	74	166	230
0.51	0.48	0.58	0.54	0.3	0.67	0.45	0.64	0.85	1	0.84	1.08	0.62	0.5	1.58	0.6	0.57	2.12	78	112	196	70	102	174	76	170	210	64	170	210	84	122	192	66	112	198
0.58	0.24	0.62	1.11	0.88	1	0.87	0.49	0.41	1.55	1	1.14	1.42	0.75	1.38	1.39	0.65	1.82	56	132	192	52	116	212	56	94	154	48	106	200	74	128	206	66	116	198
0.72	0.48	0.59	0.76	0.47	0.78	1.07	0.92	0.56	1.43	1.48	0.9	1.56	0.9	1.2	2.04	0.89	1.68	74	122	190	70	140	184	72	124	202	66	146	210	78	122	188	72	120	178

## Sheet: Speech performance
SSD	SSD	NH	SSD	SSD	NH	SSD	SSD	NH	SSD	SSD	NH	NH	Dur Deaf	SSD	NH	SSD	NH
Baseline	12m	NH	Baseline	12m	NH	Baseline	12m	NH	Right Ear	Left Ear	Right Ear	Left Ear	(years)	Age	Age	Gender	Gender
SBENPE	SBENPE	SBENPE	SPENBE	SPENBE	SPENBE	S0N0	S0N0	S0N0
-10	-17.5	-15	5	-12.5	-15	-5	-12.5	-12.5	19	120	17.5	16	1.5	53	61	F	M
-20	-17.5	-17.5	-2.5	-10	-17.5	-10	-17.5	-17.5	5	83	20	20	5.5	66	50	M	F
-5	-12.5	-17.5	-5	-7.5	-17.5	-5	-7.5	-15	16	120	5	5	2	48	51	M	M
-7.5	-17.5	-12.5	2.5	-5	-12.5	-2.5	-5	-7.5	20	95	16	16	2	65	56	F	M
-15	-17.5	-17.5	0	-5	-17.5	-10	-7.5	-15	20	120	14	13	20	65	53	F	F
5	5	-17.5	12.5	5	-17.5	2.5	2.5	-5	20	115	8	7	6	57	55	F	F
